# Supplementary material for: Unveiling the conserved mechanism of microsporidian vertical transmission: A comparative study of Nosema infection across host species
Source: Virulence. 2025 Dec 23;17(1):2609384. doi: 10.1080/21505594.2025.2609384 (PMC12758177; doi:10.1080/21505594.2025.2609384)
Supplement: Raw data for graph.xlsx [file KVIR_A_2609384_SM1753.xlsx]

## Sheet: Fig 7A
Total number of A. pernyi follicles	Number of infected A. pernyi follicles	Number of infected follicles in the follicular cell	Number of infected follicles in the nurse cell	Number of infected follicles in the oocyte	Infection rate	Infection rate of follicle cells	Infection rate of nurse cells	Infection rate of oocytes
53	44	25	44	32	0.830189	0.471698	0.830189	0.603774
51	41	23	35	34	0.803922	0.45098	0.686275	0.666667
55	45	24	45	33	0.818182	0.436364	0.818182	0.6
34	26	17	24	19	0.764706	0.5	0.705882	0.558824

## Sheet: Fig 7B
The mean fluorescence intensity of pathogens labeled by immunofluorescence was measured by ImageJ
Follicular cell	nurse cell	oocyte
3128.32	491162	212128
6804.25	77550.5	160353
495.81	286003	44885.5
2377.86	399205	92717.7
28546.7	117021	79050.6
6804.25	204522	48625.5
12534.9	210700	223006
16746.6	51771.9	9724.59
5980.34	81535.1	54794.4
495.81	65912.3	56775.9
1522.62	183651	175882
0	217376	11122.6
143.945	46690.3	177420
3186.94	141404	77838.6
1753.51	38334.6	164285
1386.38	370073	58893.9
2501.65	62651.6	44901.7
2072.43	44125.8	62653.2
14611.6	65304.4	464523
18545.7	74215.8	3932.82
1108.45	54393.2	64534.3
454729	14401.4	62230.9
1108.45	1.99921e+06	39086.3
454729	270819	37758.8
0.362	2.203	2.802

## Sheet: Fig 7C
Total number of B. mori follicles	Number of infected B. mori follicles	Number of infected follicles in the follicular cell	Number of infected follicles in the nurse cell	Number of infected follicles in the oocyte	Infection rate	Infection rate of follicle cells	Infection rate of nurse cells	Infection rate of oocytes
118	65	5	10	8	0.550847	0.0423729	0.0847458	0.0677966
120	70	6	8	8	0.583333	0.05	0.0666667	0.0666667
145	77	5	15	16	0.531034	0.0344828	0.103448	0.110345
Infection rate	0.550847	0.583333	0.531034	0.555072
Infection rate of follicle cells	0.0423729	0.05	0.0344828	0.0422852
Infection rate of nurse cells	0.0847458	0.0666667	0.103448	0.0849536
Infection rate of oocytes	0.0677966	0.0666667	0.110345	0.0816027

## Sheet: Fig 7D
The mean fluorescence intensity of pathogens labeled by immunofluorescence was measured by ImageJ
Follicular cell	nurse cell	oocyte
29493.2	22717	5418.26
2847.38	55171.3	19195.7
1138.41		18755.3
969.887	48391.4	7411.63
3514.3	65353.8	24133.5
2459.44	8029.14	1822.54
5973.73	1043.55	743937
3281.42	2458.46	18550.4
4124.43	6723.74	36023.7
2383.95	50780.7	28633.2
3262.55	9928.07	18550.4
2622.23	46003.5	12968
16473	15148.4	26016.1
14987	3055.05	3091
8862	4783.88	27576
1640	58983	24767.8
11086.4	9711.29	31113
7399.68	37413	26355
16767	9624	3091
4387	21504	8609.82
2423	2724	33626
1116.13	6484	2278.93
1165.15	2686	10229.4
1086.82	4665.87	1730.41
3383.5	22717	2278.93

## Sheet: Fig10A
Sample Name	Gene Name	CT	Gene Name	CT	Relative expresstion level of APVg using the 2-△△CT method
dsGFP-1	Vg	12.91	AP18S	10.83	1.01396
dsGFP-1	Vg	12.49	AP18S	10.88	1.22264
dsGFP-1	Vg	12.95	AP18S	10.39	0.986233
dsVg-1	Vg	15.48	AP18S	10.86	0.168404
dsVg-1	Vg	15.28	AP18S	10.85	0.193446
dsVg-1	Vg	15.3	AP18S	10.79	0.190782
dsGFP-2	Vg	13.81	AP18S	11.04	1.02811
dsGFP-2	Vg	13.92	AP18S	10.68	0.952638
dsGFP-2	Vg	13.83	AP18S	10.86	1.01396
dsVg-2	Vg	15.73	AP18S	10.8	0.25349
dsVg-2	Vg	16.28	AP18S	10.56	0.173139
dsVg-2	Vg	16.14	AP18S	10.92	0.190782
dsGFP-3	Vg	13.93	AP18S	11.46	0.993092
dsGFP-3	Vg	13.91	AP18S	11.29	1.00696
dsGFP-3	Vg	13.5	AP18S	11.49	1.01396
dsVg-3	Vg	15.78	AP18S	11.59	0.233258
dsVg-3	Vg	15.72	AP18S	10.75	0.243164
dsVg-3	Vg	15.28	AP18S	11.6	0.265478
Relative expresstion level of BmVg
dsGFP	dsVg
0.993092	0.233258
1.00696	0.243164
1.01396	0.265478
P Value < 0.0001

## Sheet: Fig10C
Gene Name	Sample Name	CT	copy number of Np-SSU in ovarioles	Control: average of dsGFP	ratio of experimental group to control group
Np-SSU	dsGFP	13.93	3.08e+09	3.12911e+09	0.984305
Np-SSU	dsGFP	13.92	3.10e+09	3.12911e+09	0.990696
Np-SSU	dsGFP	13.87	3.20e+09	3.12911e+09	1.02265
Np-SSU	dsVg-1	14.93	1.50e+09	3.12911e+09	0.479369
Np-SSU	dsVg-1	14.53	2.00e+09	3.12911e+09	0.639159
Np-SSU	dsVg-1	14.55	1.96e+09	3.12911e+09	0.626376
Np-SSU	dsVg-2	14.75	1.70e+09	3.12911e+09	0.543285
Np-SSU	dsVg-2	14.72	1.74e+09	3.12911e+09	0.556068
Np-SSU	dsVg-2	14.64	1.84e+09	3.12911e+09	0.588026
Np-SSU	dsGFP	14.76	1.70e+09	1.70224e+09	0.998686
Np-SSU	dsGFP	14.8	1.64e+09	1.70224e+09	0.963438
Np-SSU	dsGFP	14.7	1.77e+09	1.70224e+09	1.03981
Np-SSU	dsVg-3	16.89	3.67e+08	1.70224e+09	0.215599
Np-SSU	dsVg-3	17.12	3.11e+08	1.70224e+09	0.182701
Np-SSU	dsVg-3	16.91	3.60e+08	1.70224e+09	0.211486
	Pathogen load in ovarioles after RNAi
	dsGFP	dsVg
	0.998686	0.215599
	0.963438	0.182701
	1.03981	0.211486
	P Value < 0.0001

## Sheet: Fig10D
Gene Name	Sample Name	CT	copy number of Nb-β-tubulin	average copy number of dsGFP	ratio of copy number
Np-SSU	dsGFP-Fat body	14.9	1.53e+09	1.53182e+09	0.998812
Np-SSU	dsGFP-Fat body	14.93	1.49e+09	1.53182e+09	0.9727
Np-SSU	dsGFP-Fat body	14.86	1.57e+09	1.53182e+09	1.02493
Np-SSU	dsVG-Fat body	14.98	1.45e+09	1.53182e+09	0.946587
Np-SSU	dsVG-Fat body	15.03	1.39e+09	1.53182e+09	0.907418
Np-SSU	dsVG-Fat body	14.9	1.53e+09	1.53182e+09	0.998812
Np-SSU	dsVG-Fat body	14.94	1.49e+09	1.53182e+09	0.9727
Np-SSU	dsVG-Fat body	15.02	1.41e+09	1.53182e+09	0.920474
Np-SSU	dsVG-Fat body	14.86	1.58e+09	1.53182e+09	1.03145
	Pathogen load in fat body after RNAi
	dsGFP	dsVg
	0.998812	0.9727
	0.9727	0.920474
	1.02493	1.03145
	P Value >0.05
